# Supplementary material for: Delineating and validating higher-order dimensions of psychopathology in the Adolescent Brain Cognitive Development (ABCD) study
Source: Transl Psychiatry. 2019 Oct 17;9:261. doi: 10.1038/s41398-019-0593-4 (PMC6797772; doi:10.1038/s41398-019-0593-4)
Supplement: Supplementary file 3 — Supplementary Table 1 [file 41398_2019_593_MOESM3_ESM.xlsx]

## Sheet: SupplementaryTable1
Supplementary Table 1. Factor loading for 1- to 4-factor and 6- to 8- factor solutions from the exploratory factor analysis of CBCL items
	1-factor	2-factor		3-factor			4-factor				6-factor						7-factor							8-factor
CBCL items	F1	F1	F2	F1	F2	F3	F1	F2	F3	F4	F1	F2	F3	F4	F5	F6	F1	F2	F3	F4	F5	F6	F7	F1	F2	F3	F4	F5	F6	F7	F8
Acts too young for his/her age	0.582	0.222	0.433	0.084	0.208	0.461	0.169	0.153	0.45	-0.047	0.187	0.104	0.479	-0.074	0.033	-0.001	0.029	0.59	0.038	-0.073	0.156	-0.009	-0.036	0.032	0.595	0.086	-0.079	-0.065	0.016	0.136	0.022
Argues a lot	0.704	0.104	0.694	0.225	0.674	-0.022	0.725	0.098	-0.023	0.101	0.776	0.176	-0.068	0.008	-0.178	0.046	0.461	0.05	0.022	0.026	0.458	-0.165	0.026	0.529	0.084	-0.002	0.018	-0.016	-0.123	0.435	0.047
Fails to finish things he/she starts	0.682	0.22	0.557	0.082	0.31	0.501	0.25	0.061	0.526	0.067	0.279	0.01	0.51	0.031	-0.028	0.057	0.098	0.642	-0.075	0.038	0.193	-0.067	0.015	0.115	0.639	0.004	0.038	-0.106	-0.046	0.148	0.078
There is very little he/she enjoys	0.641	0.393	0.325	0.379	0.224	0.171	0.278	0.46	0.115	-0.107	0.388	0.181	0.054	0.007	0.307	-0.024	0.177	0.205	0.087	0.013	0.303	0.284	-0.049	0.203	0.175	0.161	0.013	-0.058	0.305	0.237	0.023
Bowel movements outside toilet	0.472	0.203	0.192	0.154	0.1	0.183	0.083	0.121	0.208	0.053	0.194	-0.146	0.055	0.13	0.201	0.152	0.205	0.104	-0.112	0.12	0.01	0.179	0.154	0.178	0.051	0.025	0.153	-0.091	0.143	-0.106	0.237
Bragging, boasting	0.51	0	0.56	0.049	0.512	0.077	0.506	-0.136	0.124	0.199	0.467	0.083	0.158	0.092	-0.34	-0.028	0.522	0.014	0.139	0.083	-0.029	-0.345	-0.017	0.534	0.077	-0.03	0.051	0.21	-0.297	0.042	-0.124
Can't get his/her mind off certain thoughts; obsessions	0.691	0.427	0.367	0.322	0.169	0.385	0.164	0.291	0.375	0.099	0.181	0.284	0.402	-0.039	-0.073	0.193	0.099	0.408	0.315	-0.046	0.071	-0.111	0.159	0.095	0.402	0.227	-0.036	0.185	-0.109	0.024	0.186
Clings to adults or too dependent	0.601	0.48	0.209	0.418	0.082	0.237	0.104	0.373	0.227	0.102	0.121	0.295	0.254	0.064	0.053	0.089	0.008	0.302	0.285	0.059	0.132	0.022	0.059	0.013	0.337	0.09	0.041	0.21	0.069	0.189	0.008
Wishes to be of opposite sex	0.594	0.291	0.105	0.227	0.002	0.198	0.018	0.303	0.158	-0.061	0.033	0.174	0.2	0.01	0.174	-0.084	0.161	0.099	0.278	0.001	-0.154	0.14	-0.087	0.122	0.096	0.214	-0.017	0.166	0.157	-0.135	-0.114
Withdrawn, doesn't get involved with others	0.673	0.64	0.107	0.534	-0.059	0.312	0.004	0.718	0.218	-0.196	0.179	0.172	0.095	0.038	0.605	0.04	0.109	0.214	0.181	0.034	0.122	0.554	0.013	0.1	0.143	0.21	0.041	0.046	0.569	0.044	0.081
Worries	0.615	0.811	-0.121	0.81	-0.15	0.011	-0.047	0.672	-0.028	0.249	-0.028	0.586	0.009	0.127	0.012	0.307	-0.064	-0.049	0.671	0.118	0.061	-0.003	0.276	-0.065	-0.048	0.348	0.127	0.484	0.005	0.062	0.222
Complains of loneliness	0.655	0.526	0.228	0.512	0.142	0.14	0.2	0.479	0.108	0.068	0.158	0.472	0.248	0.074	0.034	-0.119	-0.028	0.304	0.403	0.073	0.234	0.002	-0.148	-0.022	0.313	0.426	0.063	0.053	0.018	0.201	-0.088
Confused or seems to be in a fog	0.671	0.481	0.267	0.233	-0.057	0.652	-0.113	0.346	0.636	-0.044	-0.06	0.095	0.631	-0.003	0.251	0.086	-0.143	0.752	0.09	-0.013	0.037	0.179	0.044	-0.156	0.735	0.057	-0.021	0.038	0.211	0.034	0.071
Cries a lot	0.624	0.428	0.273	0.444	0.21	0.087	0.267	0.397	0.06	0.072	0.28	0.355	0.104	0.054	0.037	-0.004	0.027	0.223	0.25	0.059	0.327	0.023	-0.034	0.059	0.254	0.156	0.042	0.085	0.069	0.352	-0.036
Cruel to animals	0.696	-0.014	0.645	0.025	0.557	0.143	0.574	0.128	0.103	-0.187	0.656	0.011	0.049	-0.097	0.12	-0.139	0.675	-0.017	0.051	-0.097	0.041	0.101	-0.121	0.647	-0.032	0.185	-0.092	-0.054	0.094	-0.03	-0.048
Cruelty, bullying, or meanness to others	0.682	-0.082	0.807	0.046	0.768	0.004	0.803	0.019	-0.005	-0.057	0.896	-0.033	-0.107	-0.016	-0.019	-0.069	0.893	-0.194	-0.001	-0.017	0.113	-0.017	-0.039	0.9	-0.192	0.046	-0.025	0.022	-0.002	0.067	-0.03
Daydreams or gets lost in his/her thoughts	0.565	0.388	0.251	0.163	-0.055	0.608	-0.128	0.203	0.622	0.046	-0.109	0.056	0.629	0.033	0.106	0.126	-0.093	0.667	0.108	0.02	-0.091	0.041	0.09	-0.115	0.653	0.041	0.015	0.105	0.062	-0.092	0.091
Deliberately harms self or attempts suicide	0.756	0.401	0.315	0.433	0.257	0.067	0.328	0.457	0.012	-0.037	0.337	0.431	0.107	-0.062	0.039	-0.061	0.234	0.082	0.424	-0.062	0.162	0.017	-0.072	0.184	0.056	0.599	-0.016	-0.047	-0.048	-0.003	0.148
Demands a lot of attention	0.712	0.225	0.582	0.255	0.493	0.146	0.514	0.112	0.157	0.174	0.49	0.309	0.221	0.016	-0.295	0.024	0.259	0.263	0.217	0.022	0.299	-0.302	-0.002	0.3	0.321	0.109	0.002	0.108	-0.255	0.324	-0.019
Doesn't eat well	0.463	0.297	0.209	0.263	0.124	0.16	0.126	0.198	0.178	0.098	0.206	0.02	0.083	0.112	0.111	0.159	0.081	0.19	-0.016	0.11	0.166	0.094	0.139	0.099	0.167	-0.014	0.123	0.002	0.099	0.114	0.171
Doesn't seem to feel guilty after misbehaving	0.664	-0.04	0.759	-0.021	0.64	0.217	0.633	0	0.213	-0.077	0.742	-0.121	0.089	-0.041	0.04	0.01	0.652	0.131	-0.156	-0.035	0.175	0.028	0.008	0.682	0.141	-0.151	-0.052	-0.033	0.075	0.164	-0.002
Easily jealous	0.659	0.256	0.49	0.342	0.461	-0.001	0.53	0.277	-0.033	0.052	0.54	0.35	0.018	-0.006	-0.099	-0.06	0.398	-0.002	0.308	-0.002	0.236	-0.102	-0.07	0.436	0.06	0.118	-0.045	0.221	-0.033	0.313	-0.162
Fears certain animals, situations, or places, other than school	0.491	0.545	-0.006	0.494	-0.091	0.148	-0.05	0.434	0.128	0.138	0.001	0.291	0.101	0.07	0.084	0.263	0.044	0.048	0.395	0.06	-0.05	0.061	0.241	0.029	0.059	0.092	0.056	0.394	0.085	-0.002	0.154
Fears going to school	0.635	0.65	0.028	0.626	-0.041	0.103	0.031	0.608	0.061	0.066	0.054	0.427	0.112	0.111	0.214	0.023	0.044	0.084	0.477	0.103	0.041	0.18	0.003	0.003	0.036	0.526	0.126	0.124	0.153	-0.077	0.113
Fears he/she might think or do something bad	0.588	0.63	0.011	0.612	-0.05	0.086	0.037	0.589	0.021	0.084	0.001	0.597	0.168	-0.015	-0.012	0.08	0.084	0.008	0.721	-0.024	-0.092	-0.037	0.058	0.051	0.01	0.519	-0.027	0.417	-0.038	-0.106	0.034
Feels he/she has to be perfect	0.421	0.63	-0.171	0.682	-0.135	-0.126	-0.006	0.629	-0.211	0.119	-0.06	0.694	-0.06	0.01	-0.038	0.081	-0.032	-0.212	0.792	0.004	-0.005	-0.045	0.061	-0.038	-0.179	0.447	-0.016	0.523	-0.02	0.059	-0.041
Feels or complains that no one loves him/her	0.699	0.455	0.34	0.561	0.346	-0.089	0.465	0.541	-0.161	-0.005	0.459	0.568	-0.036	-0.02	0.008	-0.146	0.186	0.022	0.455	-0.013	0.394	0.002	-0.167	0.216	0.023	0.521	-0.013	0.024	0.006	0.319	-0.063
Feels others are out to get him/her	0.719	0.416	0.386	0.474	0.34	0.034	0.426	0.478	-0.022	-0.028	0.437	0.448	0.069	-0.024	0.051	-0.116	0.326	0.04	0.43	-0.022	0.194	0.032	-0.126	0.32	0.022	0.516	-0.014	0.054	0.018	0.095	-0.018
Feels worthless or inferior	0.691	0.634	0.148	0.665	0.113	0.018	0.222	0.658	-0.053	0.022	0.181	0.654	0.123	-0.002	0.054	-0.099	0.017	0.122	0.619	-0.002	0.228	0.029	-0.123	0.01	0.099	0.686	0.01	0.104	0.008	0.116	0.005
Gets hurt a lot, accident prone	0.519	0.306	0.264	0.217	0.116	0.297	0.059	-0.012	0.402	0.314	0.004	0.014	0.446	0.338	-0.116	-0.053	0.022	0.445	0.015	0.324	-0.039	-0.151	-0.07	0.015	0.482	-0.057	0.298	0.049	-0.105	0.029	-0.119
Gets in many fights	0.697	-0.061	0.791	0	0.698	0.143	0.7	0.002	0.147	-0.073	0.778	-0.087	0.066	0.015	0.027	-0.125	0.793	0.003	-0.059	0.01	0.061	0.012	-0.099	0.761	-0.024	0.182	0.031	-0.148	-0.026	-0.062	0.016
Gets teased a lot	0.652	0.352	0.381	0.272	0.214	0.326	0.216	0.325	0.308	-0.048	0.208	0.208	0.398	0.072	0.156	-0.227	0.242	0.357	0.236	0.064	-0.029	0.104	-0.239	0.189	0.336	0.432	0.065	-0.067	0.088	-0.115	-0.137
Hangs around with others who get in trouble	0.551	-0.052	0.626	-0.072	0.503	0.248	0.469	-0.095	0.274	-0.003	0.508	-0.13	0.227	0.045	-0.034	-0.089	0.673	0.085	-0.02	0.032	-0.168	-0.058	-0.068	0.638	0.091	0.016	0.017	0.047	-0.046	-0.178	-0.093
Impulsive or acts without thinking	0.755	0.111	0.735	0.023	0.522	0.436	0.477	-0.019	0.453	0.067	0.526	0.007	0.404	-0.044	-0.152	0.123	0.419	0.437	-0.012	-0.045	0.13	-0.18	0.102	0.426	0.428	0.053	-0.031	-0.026	-0.183	0.053	0.169
Would rather be alone than with others	0.545	0.496	0.108	0.393	-0.048	0.299	-0.005	0.571	0.219	-0.19	0.15	0.098	0.105	0.002	0.524	0.053	0.148	0.173	0.14	-0.002	0.031	0.476	0.033	0.132	0.104	0.173	0.006	0.053	0.483	-0.048	0.089
Lying or cheating	0.651	-0.053	0.763	-0.043	0.643	0.228	0.619	-0.086	0.254	0.006	0.698	-0.167	0.149	0.054	-0.02	-0.03	0.745	0.093	-0.126	0.048	0.006	-0.038	-0.017	0.742	0.105	-0.102	0.032	0.002	-0.008	-0.003	-0.042
Bites fingernails	0.334	0.184	0.168	0.143	0.086	0.159	0.076	0.085	0.176	0.096	0.144	-0.016	0.079	0.033	-0.004	0.256	0.192	0.049	0.062	0.024	-0.055	-0.014	0.249	0.189	0.051	-0.127	0.029	0.214	0.003	-0.033	0.189
Nervous, high-strung, or tense	0.689	0.681	0.104	0.623	-0.015	0.208	0.044	0.544	0.173	0.174	0.168	0.374	0.073	-0.029	0.023	0.524	0.129	0.047	0.486	-0.039	0.051	0.005	0.49	0.131	0.04	0.104	-0.018	0.505	0.018	0.05	0.424
Nervous movements or twitching	0.593	0.417	0.24	0.282	0.038	0.403	0.011	0.236	0.414	0.132	0.097	0.092	0.321	-0.008	0	0.407	0.12	0.31	0.198	-0.021	-0.064	-0.034	0.377	0.105	0.294	-0.018	-0.001	0.29	-0.028	-0.081	0.349
Nightmares	0.529	0.458	0.122	0.429	0.051	0.128	0.051	0.212	0.195	0.305	0.099	0.084	0.111	0.265	-0.011	0.271	0.105	0.108	0.146	0.25	0.004	-0.028	0.256	0.096	0.089	0.056	0.272	0.171	-0.04	-0.048	0.252
Constipated, doesn't move bowels	0.424	0.436	0.005	0.424	-0.025	0.047	-0.015	0.239	0.108	0.255	0.03	0.067	0.035	0.289	0.097	0.156	0.008	0.073	0.087	0.277	0.048	0.082	0.143	0.003	0.056	0.045	0.29	0.085	0.079	0.013	0.146
Too fearful or anxious	0.646	0.834	-0.11	0.776	-0.204	0.147	-0.116	0.704	0.091	0.186	-0.038	0.54	0.065	0	0.07	0.481	-0.107	0.054	0.637	-0.01	0.074	0.048	0.437	-0.109	0.047	0.252	0.01	0.526	0.056	0.074	0.385
Feels dizzy or lightheaded	0.538	0.637	-0.086	0.655	-0.067	-0.055	-0.052	0.288	0.085	0.459	-0.026	0.095	0.016	0.53	0.104	0.129	-0.076	0.084	0.09	0.513	0.095	0.087	0.115	-0.077	0.069	0.063	0.524	0.06	0.087	0.059	0.121
Feels too guilty	0.607	0.74	-0.085	0.742	-0.113	0.011	-0.01	0.639	-0.039	0.193	-0.074	0.678	0.135	0.082	-0.066	0.101	-0.055	0.007	0.764	0.076	-0.012	-0.084	0.073	-0.075	0.017	0.54	0.076	0.422	-0.084	-0.021	0.051
Overtired without good reason	0.628	0.556	0.126	0.52	0.039	0.151	0.056	0.387	0.193	0.198	0.112	0.111	0.148	0.359	0.263	-0.055	0.01	0.264	0.057	0.35	0.16	0.227	-0.076	0.019	0.259	0.051	0.334	0	0.265	0.168	-0.081
Aches or pains (not stomach or headaches)	0.432	0.502	-0.044	0.547	0.01	-0.118	0.012	0.118	0.051	0.511	-0.018	0.052	0.035	0.583	-0.035	0.009	-0.032	0.06	0.035	0.567	0.058	-0.044	0.004	-0.03	0.075	-0.002	0.563	0.04	-0.027	0.073	-0.027
Headaches	0.41	0.513	-0.072	0.581	0.024	-0.194	0.026	0.109	0.004	0.541	0.025	-0.012	-0.06	0.631	0.006	0.047	0.055	-0.053	-0.003	0.612	0.023	0.004	0.05	0.049	-0.056	-0.003	0.616	0.029	0.004	0.005	0.031
Nausea, feels sick	0.524	0.778	-0.215	0.891	0.01	-0.411	0.016	0.107	-0.047	0.827	-0.015	0.013	-0.103	0.909	-0.049	0.037	0.01	-0.093	0.01	0.884	0.051	-0.047	0.042	-0.001	-0.097	0.074	0.892	-0.013	-0.064	-0.002	0.047
Problems with eyes (not if corrected by glasses)	0.426	0.392	-0.004	0.372	-0.037	0.058	-0.045	0.194	0.141	0.23	-0.015	-0.018	0.095	0.366	0.19	-0.036	0.008	0.135	-0.014	0.354	0	0.166	-0.042	-0.009	0.123	0.024	0.35	-0.027	0.176	-0.01	-0.038
Rashes or other skin problems	0.355	0.323	0.036	0.322	0.022	0.021	0.008	0.081	0.121	0.302	0.002	0	0.098	0.363	0.013	0.013	0.078	0.065	0.041	0.35	-0.068	-0.002	0.012	0.066	0.082	-0.052	0.337	0.107	0.024	-0.023	-0.053
Stomachaches	0.467	0.7	-0.195	0.805	0	-0.365	0.008	0.12	-0.06	0.743	-0.01	0.012	-0.125	0.831	-0.028	0.051	-0.011	-0.097	-0.002	0.809	0.077	-0.025	0.054	-0.015	-0.099	0.036	0.816	-0.005	-0.035	0.037	0.051
Vomiting, throwing up	0.433	0.509	-0.098	0.577	0.045	-0.25	0.012	-0.04	0.075	0.626	0.008	-0.193	-0.004	0.769	0.043	-0.055	0.15	-0.036	-0.156	0.746	-0.102	0.035	-0.038	0.114	-0.047	-0.021	0.747	-0.097	0.02	-0.146	-0.033
Other (physical problems without known physical cause)	0.536	0.471	0.022	0.489	0.032	-0.03	0.027	0.122	0.121	0.437	0.021	0.026	0.087	0.496	-0.003	0.044	-0.032	0.149	-0.005	0.481	0.093	-0.017	0.034	-0.028	0.149	0.005	0.485	-0.012	-0.01	0.076	0.041
Picks nose, skin, or other parts of body	0.498	0.231	0.318	0.173	0.192	0.248	0.171	0.086	0.277	0.134	0.211	0.029	0.222	0.078	-0.05	0.178	0.262	0.174	0.105	0.067	-0.06	-0.072	0.169	0.254	0.178	-0.034	0.066	0.19	-0.053	-0.052	0.126
Poor school work	0.642	0.133	0.579	-0.031	0.314	0.551	0.244	0.042	0.561	-0.063	0.312	-0.116	0.502	-0.033	0.103	0.033	0.247	0.587	-0.142	-0.033	0.063	0.056	0.007	0.233	0.554	0.03	-0.021	-0.16	0.054	-0.027	0.104
Poorly coordinated or clumsy	0.632	0.388	0.322	0.206	0.061	0.528	-0.023	0.093	0.604	0.212	-0.048	0.002	0.639	0.268	0.025	-0.035	-0.029	0.674	0.014	0.253	-0.066	-0.034	-0.065	-0.048	0.696	-0.038	0.226	0.034	0.016	-0.011	-0.094
Prefers being with older kids	0.496	0.152	0.389	0.123	0.286	0.201	0.27	0.052	0.228	0.091	0.282	0.02	0.22	0.122	-0.023	-0.046	0.434	0.091	0.12	0.112	-0.156	-0.047	-0.041	0.418	0.123	-0.033	0.078	0.208	0.002	-0.084	-0.148
Prefers being with younger kids	0.533	0.31	0.281	0.19	0.093	0.378	0.069	0.221	0.374	0.007	0.083	0.113	0.4	0.043	0.105	-0.028	0.122	0.383	0.159	0.035	-0.065	0.059	-0.049	0.103	0.41	0.033	0.004	0.15	0.11	0.002	-0.111
Refuses to talk	0.611	0.483	0.192	0.426	0.068	0.226	0.126	0.564	0.148	-0.156	0.308	0.087	-0.01	0.018	0.507	0.093	0.312	0.039	0.139	0.017	0.051	0.469	0.077	0.309	0.029	-0.05	-0.005	0.213	0.521	0.101	0.002
Repeats certain acts over and over; compulsions	0.696	0.351	0.425	0.202	0.192	0.478	0.161	0.24	0.47	0.005	0.251	0.054	0.392	-0.033	0.11	0.209	0.243	0.411	0.116	-0.041	-0.008	0.064	0.182	0.231	0.398	0.011	-0.039	0.159	0.085	-0.026	0.177
Runs away from home	0.834	0.197	0.575	0.246	0.495	0.111	0.528	0.234	0.099	-0.029	0.618	0.101	0.02	0	0.088	0.027	0.554	0.014	0.113	-0.002	0.145	0.071	0.028	0.528	-0.021	0.256	0.035	-0.055	0.037	0.011	0.167
Screams a lot	0.711	0.155	0.638	0.267	0.6	-0.003	0.657	0.204	-0.021	0.026	0.749	0.143	-0.108	-0.002	-0.014	0.067	0.47	0.021	0.012	0.011	0.417	-0.001	0.049	0.528	0.033	-0.007	0.008	-0.01	0.036	0.384	0.078
Secretive, keeps things to self	0.615	0.406	0.282	0.364	0.164	0.216	0.204	0.439	0.168	-0.083	0.355	0.046	0.026	0.068	0.389	0.077	0.457	-0.014	0.15	0.061	-0.06	0.358	0.074	0.447	-0.019	-0.058	0.034	0.269	0.413	-0.008	-0.032
Self-conscious or easily embarrassed	0.592	0.692	-0.02	0.667	-0.089	0.098	0.002	0.665	0.031	0.058	0.061	0.441	0.033	0.077	0.243	0.136	0.103	-0.03	0.539	0.07	-0.013	0.215	0.112	0.09	-0.001	0.165	0.039	0.485	0.268	0.09	-0.028
Sets fires	0.674	-0.109	0.627	-0.15	0.487	0.29	0.45	-0.078	0.286	-0.121	0.52	-0.159	0.209	-0.081	0.029	-0.037	0.641	0.107	-0.045	-0.092	-0.14	-0.003	-0.019	0.594	0.092	0.069	-0.082	-0.025	-0.018	-0.207	0.02
Showing off or clowning	0.584	-0.034	0.675	-0.044	0.554	0.242	0.515	-0.192	0.293	0.166	0.497	-0.011	0.298	0.053	-0.318	0.01	0.545	0.186	0.043	0.042	-0.043	-0.334	0.019	0.547	0.231	-0.044	0.021	0.128	-0.3	-0.014	-0.042
Too shy or timid	0.451	0.663	-0.173	0.579	-0.279	0.181	-0.206	0.715	0.087	-0.098	-0.058	0.239	-0.029	0.037	0.552	0.186	0.001	-0.008	0.339	0.031	-0.045	0.513	0.161	-0.018	0.001	-0.069	0.001	0.43	0.594	0.09	0.014
Sleeps less than most kids	0.549	0.405	0.196	0.33	0.065	0.254	0.057	0.224	0.281	0.183	0.195	-0.034	0.09	0.12	0.103	0.429	0.028	0.248	-0.043	0.111	0.196	0.081	0.387	0.052	0.183	-0.007	0.159	0.015	0.046	0.045	0.461
Sleeps more than most kids during day and/or night	0.489	0.348	0.136	0.293	0.039	0.188	0.034	0.239	0.212	0.094	0.06	0.051	0.204	0.229	0.193	-0.101	0.133	0.185	0.092	0.22	-0.067	0.159	-0.108	0.117	0.196	0.02	0.191	0.097	0.202	-0.01	-0.172
Speech problem	0.389	0.18	0.206	0.032	0.011	0.405	-0.041	0.112	0.408	-0.057	-0.001	-0.051	0.386	-0.004	0.162	0.014	0.04	0.411	-0.015	-0.011	-0.083	0.117	-0.003	0.011	0.392	0.028	-0.012	-0.022	0.125	-0.101	0.026
Stares blankly	0.667	0.434	0.316	0.184	-0.009	0.662	-0.08	0.271	0.666	-0.021	-0.005	-0.022	0.613	0.044	0.263	0.113	-0.004	0.695	0.016	0.032	-0.053	0.192	0.077	-0.025	0.672	-0.027	0.025	0.055	0.223	-0.055	0.085
Stores up too many things he/she doesn't need	0.54	0.319	0.279	0.272	0.165	0.216	0.165	0.195	0.232	0.124	0.193	0.118	0.211	0.111	0.012	0.088	0.206	0.185	0.165	0.103	-0.005	-0.014	0.072	0.208	0.214	-0.036	0.081	0.227	0.035	0.058	-0.015
Strange behavior	0.774	0.348	0.509	0.208	0.276	0.483	0.25	0.272	0.469	-0.044	0.349	0.036	0.387	-0.011	0.181	0.116	0.355	0.4	0.098	-0.019	-0.006	0.128	0.094	0.337	0.38	0.056	-0.021	0.107	0.152	-0.037	0.104
Strange ideas	0.68	0.346	0.406	0.2	0.178	0.468	0.14	0.216	0.474	0.029	0.188	0.058	0.449	0.053	0.107	0.064	0.256	0.416	0.143	0.04	-0.099	0.053	0.045	0.23	0.409	0.073	0.029	0.145	0.081	-0.101	0.024
Stubborn, sullen, or irritable	0.722	0.276	0.548	0.412	0.547	-0.085	0.63	0.296	-0.103	0.097	0.735	0.201	-0.215	0.059	0.002	0.148	0.428	-0.073	0.075	0.072	0.458	0.02	0.129	0.499	-0.06	-0.031	0.07	0.08	0.064	0.435	0.13
Sudden changes in mood or feelings	0.766	0.394	0.484	0.492	0.453	-0.017	0.534	0.397	-0.04	0.089	0.618	0.292	-0.101	0.066	0.046	0.099	0.329	0.031	0.181	0.075	0.419	0.048	0.075	0.384	0.044	0.086	0.068	0.1	0.091	0.397	0.081
Sulks a lot	0.707	0.472	0.334	0.562	0.323	-0.05	0.416	0.479	-0.084	0.087	0.487	0.338	-0.118	0.115	0.12	0.034	0.231	0	0.238	0.121	0.381	0.117	0.014	0.279	0.018	0.123	0.106	0.125	0.167	0.388	-0.004
Suspicious	0.738	0.314	0.499	0.337	0.406	0.145	0.452	0.339	0.112	-0.019	0.547	0.176	0.043	0.006	0.124	0.057	0.504	0.022	0.21	0.004	0.116	0.103	0.049	0.517	0.033	0.07	-0.017	0.208	0.149	0.129	-0.005
Swearing or obscene language	0.633	0.025	0.647	0.108	0.6	0.046	0.629	0.077	0.04	-0.022	0.73	-0.031	-0.078	0.013	0.035	0.016	0.732	-0.137	0.008	0.01	0.087	0.033	0.036	0.729	-0.156	0.079	0.02	0.01	0.026	0.006	0.078
Talks about killing self	0.694	0.403	0.324	0.469	0.303	-0.012	0.386	0.444	-0.059	0.015	0.403	0.424	0.008	-0.013	0.017	-0.033	0.244	0.018	0.384	-0.013	0.245	0.006	-0.044	0.229	-0.019	0.55	0.031	-0.043	-0.05	0.075	0.157
Talks or walks in sleep	0.338	0.207	0.139	0.187	0.09	0.095	0.061	-0.034	0.182	0.286	0.056	-0.032	0.14	0.247	-0.133	0.152	0.145	0.076	0.042	0.233	-0.104	-0.142	0.152	0.135	0.088	-0.081	0.233	0.159	-0.133	-0.085	0.092
Talks too much	0.564	0.155	0.478	0.082	0.32	0.323	0.261	-0.112	0.402	0.264	0.181	0.091	0.485	0.146	-0.341	0.017	0.134	0.461	0.081	0.137	0.027	-0.366	-0.004	0.14	0.514	-0.002	0.118	0.082	-0.328	0.068	-0.043
Teases a lot	0.645	-0.012	0.708	0.061	0.643	0.087	0.653	-0.038	0.106	0.069	0.705	-0.019	0.04	0.058	-0.124	-0.019	0.743	-0.067	0.036	0.051	0.028	-0.128	0.004	0.753	-0.044	-0.029	0.031	0.121	-0.092	0.035	-0.049
Temper tantrums or hot temper	0.724	0.17	0.647	0.321	0.642	-0.088	0.719	0.22	-0.107	0.064	0.819	0.188	-0.21	-0.008	-0.064	0.131	0.474	-0.057	0.032	0.008	0.507	-0.04	0.113	0.545	-0.05	0.014	0.017	-0.008	-0.013	0.447	0.163
Thinks about sex too much	0.723	0.084	0.561	0.097	0.47	0.166	0.463	0.023	0.193	0.063	0.523	-0.068	0.113	0.116	0.006	-0.014	0.65	-0.017	0.055	0.104	-0.113	-0.018	0.006	0.612	-0.023	0.088	0.107	0.072	-0.021	-0.161	0.011
Thumb-sucking	0.332	0.065	0.14	0.058	0.107	0.064	0.097	0.007	0.088	0.06	0.103	-0.015	0.077	0.077	-0.006	-0.011	0.097	0.082	-0.018	0.074	0.017	-0.013	-0.012	0.091	0.085	0.008	0.074	-0.024	-0.01	0.008	-0.001
Trouble sleeping	0.587	0.516	0.142	0.469	0.041	0.181	0.051	0.295	0.22	0.269	0.188	0.033	0.02	0.201	0.086	0.48	-0.014	0.19	0.016	0.191	0.245	0.07	0.443	0.013	0.118	0.03	0.251	0.041	0.029	0.08	0.537
Underactive, slow moving, or lacks energy	0.626	0.582	0.105	0.496	-0.032	0.259	-0.029	0.429	0.287	0.131	0.05	0.048	0.222	0.353	0.378	-0.061	-0.042	0.37	-0.005	0.344	0.135	0.331	-0.087	-0.039	0.346	0.036	0.331	-0.054	0.367	0.126	-0.068
Unhappy, sad, or depressed	0.722	0.616	0.204	0.679	0.186	-0.029	0.292	0.629	-0.08	0.063	0.342	0.456	-0.06	0.125	0.195	-0.021	0.119	0.034	0.382	0.125	0.333	0.179	-0.042	0.136	-0.005	0.45	0.145	0.025	0.175	0.224	0.079
Unusually loud	0.687	0.183	0.586	0.146	0.441	0.285	0.413	-0.032	0.336	0.234	0.392	0.1	0.352	0.124	-0.265	0.057	0.253	0.389	0.045	0.121	0.172	-0.283	0.034	0.277	0.421	0.01	0.113	0.03	-0.25	0.169	0.037
Wets self during the day	0.559	0.27	0.213	0.178	0.072	0.286	0.046	0.158	0.305	0.06	0.151	-0.1	0.165	0.102	0.177	0.209	0.203	0.182	-0.027	0.091	-0.06	0.147	0.201	0.169	0.141	0.003	0.116	0.036	0.126	-0.137	0.237
Wets the bed	0.305	0.043	0.224	0	0.143	0.17	0.111	-0.026	0.198	0.034	0.169	-0.145	0.108	0.064	0.058	0.083	0.225	0.1	-0.101	0.058	-0.059	0.043	0.086	0.203	0.075	-0.026	0.073	-0.041	0.025	-0.115	0.12
Whining	0.611	0.315	0.377	0.375	0.347	0.016	0.397	0.239	0.018	0.163	0.416	0.266	0.016	0.093	-0.101	0.077	0.151	0.128	0.155	0.1	0.356	-0.101	0.053	0.2	0.163	0.037	0.09	0.088	-0.056	0.374	0.043
Composite (Attachs/Threatens)	0.73	-0.006	0.793	0.134	0.755	-0.015	0.808	0.132	-0.042	-0.087	0.933	0.013	-0.177	-0.047	0.054	0	0.838	-0.19	-0.001	-0.043	0.233	0.06	0.02	0.847	-0.217	0.118	-0.026	-0.048	0.047	0.126	0.108
Composite (Destroys)	0.759	0.046	0.777	0.058	0.644	0.241	0.64	0.065	0.241	-0.053	0.742	-0.062	0.131	-0.016	0.047	0.008	0.677	0.144	-0.067	-0.016	0.142	0.027	0.009	0.673	0.128	0.05	-0.008	-0.072	0.028	0.061	0.077
Composite (Disobeys rules)	0.746	-0.069	0.882	-0.033	0.763	0.215	0.751	-0.075	0.229	-0.007	0.846	-0.124	0.11	-0.015	-0.07	0.028	0.739	0.14	-0.166	-0.01	0.2	-0.078	0.029	0.758	0.134	-0.05	-0.004	-0.105	-0.068	0.126	0.084
Composite (Distracted/Hyperactive)	0.739	0.203	0.64	-0.019	0.312	0.692	0.211	-0.016	0.725	0.062	0.247	-0.051	0.692	-0.048	-0.083	0.174	0.082	0.828	-0.108	-0.049	0.135	-0.137	0.131	0.085	0.81	-0.006	-0.031	-0.111	-0.137	0.053	0.224
Composite (Hallucinations)	0.643	0.353	0.275	0.278	0.139	0.272	0.118	0.192	0.316	0.132	0.174	-0.009	0.247	0.202	0.137	0.069	0.265	0.209	0.078	0.187	-0.097	0.099	0.064	0.215	0.178	0.159	0.208	0.02	0.075	-0.186	0.123
Composite (Peer problems)	0.739	0.281	0.555	0.247	0.406	0.281	0.428	0.329	0.243	-0.122	0.485	0.173	0.259	-0.012	0.172	-0.17	0.422	0.27	0.155	-0.013	0.122	0.133	-0.18	0.398	0.234	0.37	-0.005	-0.113	0.118	0.01	-0.048
Composite (Sex play)	0.532	0.059	0.412	0.044	0.323	0.175	0.309	0.011	0.189	0.029	0.344	-0.024	0.15	0.032	-0.026	0.011	0.458	0.038	0.077	0.02	-0.116	-0.045	0.024	0.426	0.034	0.083	0.022	0.082	-0.05	-0.148	0.027
Composite (Steals)	0.667	-0.08	0.774	-0.083	0.64	0.262	0.614	-0.056	0.272	-0.087	0.713	-0.209	0.145	0.009	0.08	-0.055	0.8	0.072	-0.13	0	-0.05	0.053	-0.035	0.777	0.061	-0.035	-0.006	-0.037	0.064	-0.096	-0.022
Composite (Weight problems)	0.395	0.274	0.14	0.263	0.092	0.085	0.096	0.168	0.118	0.127	0.087	0.079	0.148	0.243	0.096	-0.163	0.084	0.159	0.059	0.238	0.033	0.073	-0.168	0.077	0.18	0.062	0.213	-0.002	0.107	0.073	-0.196
Notes: CBCL=Child Behavior Checklist. Bold indicates primary loadings (≥.35) with at least .10 difference from the second largest loading. Factor loadings for the 5-factor solution are presented in the main text.
