# Supplementary material for: Delineating and validating higher-order dimensions of psychopathology in the Adolescent Brain Cognitive Development (ABCD) study
Source: Transl Psychiatry. 2019 Oct 17;9:261. doi: 10.1038/s41398-019-0593-4 (PMC6797772; doi:10.1038/s41398-019-0593-4)
Supplement: Supplementary file 4 — Supplementary Table 2 [file 41398_2019_593_MOESM4_ESM.xlsx]

## Sheet: Sheet1
Supplementary Table 2. Descriptive statistics by sex, with test statistics, for CBCL and ASR factor scores.
CBCL factors
		Females		Males		t	Cohen's d	p
		Mean	SD	Mean	SD
1-factor	p-factor	-0.0738368	0.909263	0.123028	0.947077	-10.5902	0.211863	<0.001
2-factor	Broad internalizing	0.0235728	0.899269	0.0544992	0.895725	-1.71946	0.0344615	0.09
	Broad externalizing	-0.109896	0.83838	0.186728	0.907103	-16.9748	0.339017	<0.001
3-factor	Broad internalizing	0.0474255	0.895057	0.0611742	0.883745	-0.771501	0.0154625	0.44
	Externalizing	-0.0745321	0.802167	0.174981	0.870993	-14.8962	0.297456	<0.001
	Neurodevelopmental	-0.0965457	0.78797	0.159942	0.861667	-15.5311	0.310036	<0.001
4-factor	Externalizing	-0.0655084	0.808092	0.176739	0.873206	-14.3923	0.287455	<0.001
	Broad internalizing	0.0536064	0.857379	0.0604749	0.862945	-0.398358	0.00798391	0.69
	Neurodevelopmental	-0.101463	0.784641	0.182313	0.860093	-17.2346	0.344006	<0.001
	Somatoform	0.0958422	0.795664	0.0216681	0.763514	4.7419	-0.0952128	<0.001
5-factor	Externalizing	-0.0551269	0.817645	0.190024	0.88012	-14.4233	0.288124	<0.001
	Internalzing	0.0966171	0.829248	0.0135274	0.80578	5.07392	-0.101692	<0.001
	Neurodevelopmental	-0.0785791	0.79327	0.180548	0.867797	-15.5829	0.311066	<0.001
	Somatoform	0.112067	0.803827	0.0550773	0.770545	3.60799	-0.0724484	<0.001
	Detachment	0.0235619	0.72427	0.0839307	0.785194	-3.99492	0.0797785	<0.001
ASR factors
		Females		Males		t	Cohen's d	p
		Mean	SD	Mean	SD
1-factor	p-factor	0.0306331	0.953744	-0.0979414	0.962394	4.20103	-0.134676	<0.001
2-factor	Broad internalizing	0.0495173	0.939191	-0.21047	0.91951	8.65475	-0.277452	<0.001
	Broad externalizing	0.0108704	0.893566	0.171549	0.953857	-5.29027	0.178457	<0.001
3-factor	Broad internalizing	0.0548017	0.935676	-0.157306	0.920527	7.08373	-0.227089	<0.001
	Broad externalizing	0.000377171	0.817922	0.301007	0.854692	-11.0231	0.365714	<0.001
	Inattentive neurodevelopmental	0.0224989	0.847198	0.0269561	0.877159	-0.159095	0.00524048	0.873618
4-factor	Broad externalizing	0.056891	0.910426	-0.204328	0.897363	8.9641	-0.287369	<0.001
	Broad internalizing	0.0203828	0.862381	0.213043	0.904302	-6.67904	0.222195	<0.001
	Somatoform	0.0687161	0.853698	-0.202193	0.771618	10.8196	-0.32057	<0.001
	Inattentive neurodevelopmental	0.0270514	0.858229	0.031022	0.88988	-0.139719	0.00460747	0.888903
5-factor	Internalizing	0.0634286	0.899898	-0.273731	0.862918	12.1299	-0.376329	<0.001
	Social maladjustment	0.0324176	0.822206	0.308042	0.850112	-10.4175	0.333964	<0.001
	Inattentive neurodevelopmental	0.0318314	0.861319	0.0782955	0.891374	-1.63196	0.0537365	0.10292
	Somatoform	0.0710672	0.844949	-0.246046	0.761523	12.828	-0.379228	<0.001
	Antagonism	0.0233392	0.826403	0.107696	0.843466	-3.17691	0.101845	0.00149309
Abbreviations: ASR=Adult Self Report, CBCL=Child Behavior Checklist; SD=standard deviation.
