# Supplementary material for: Delineating and validating higher-order dimensions of psychopathology in the Adolescent Brain Cognitive Development (ABCD) study
Source: Transl Psychiatry. 2019 Oct 17;9:261. doi: 10.1038/s41398-019-0593-4 (PMC6797772; doi:10.1038/s41398-019-0593-4)
Supplement: Supplementary file 5 — Supplementary Table 3 [file 41398_2019_593_MOESM5_ESM.xlsx]

## Sheet: SupplementartTable2
Supplementary Table 3. Factor loading for 1- to 4-factor and 6- to 8- factor solutions from the exploratory factor analysis on ASR items
	1-factor	2-factor		3-factor			4-factor				6-factor						7-factor							8-factor
ASR items	F1	F1	F2	F1	F2	F3	F1	F2	F3	F4	F1	F2	F3	F4	F5	F6	F1	F2	F3	F4	F5	F6	F7	F1	F2	F3	F4	F5	F6	F7	F8
I am too forgetful	0.556	0.352	0.271	0.282	0.009	0.438	0.052	-0.03	0.25	0.519	0.199	0.044	-0.052	-0.025	0.489	0.195	0.272	-0.017	-0.052	-0.057	0.143	0.522	0.051	0.22	-0.02	-0.025	0.562	0.113	-0.114	0.066	-0.029
I argue a lot	0.512	0.099	0.506	0.284	0.39	0.06	0.218	0.542	-0.14	0.019	-0.031	0.309	0	0.594	-0.037	-0.019	-0.015	0.12	0.082	0.114	-0.05	-0.012	0.591	-0.045	0.121	0.105	0.013	-0.081	0.039	0.621	-0.057
I blame others for my problems	0.482	0.254	0.294	0.279	0.13	0.234	0.389	0.256	-0.252	0.19	-0.063	0.374	0.079	0.293	0.18	-0.17	-0.098	0.349	0.105	0.164	-0.151	0.131	0.209	-0.073	0.33	0.084	0.104	-0.152	0.212	0.214	0.032
I use drugs (other than alcohol, nicotine) for nonmedical purposes	0.313	-0.058	0.442	0.064	0.337	0.121	-0.044	0.394	-0.026	0.103	-0.03	-0.12	0.354	0.172	0.132	-0.036	-0.085	0.01	0.359	0.331	0.008	0.029	-0.089	-0.064	0.003	0.345	-0.004	0.022	0.364	-0.092	-0.03
I brag	0.324	-0.17	0.58	-0.037	0.435	0.21	-0.08	0.49	-0.141	0.175	0.068	-0.021	0.087	0.428	0.117	-0.117	-0.032	0.104	0.115	0.49	-0.05	-0.025	0.105	0.028	0.074	0.106	-0.101	-0.015	0.521	0.099	-0.093
I have trouble concentrating or paying attention for long	0.617	0.35	0.347	0.292	0.067	0.473	0.069	0.044	0.216	0.542	0.454	0.078	-0.011	-0.073	0.453	0.054	0.522	0.058	-0.026	-0.064	0.003	0.47	0.004	0.521	0.019	-0.023	0.449	0.022	-0.038	-0.005	0.047
I can't get my mind off certain thoughts	0.67	0.54	0.191	0.586	0.052	0.123	0.388	0.172	0.144	0.155	0.358	0.386	0.108	0.048	0.056	0.029	0.326	0.407	0.099	-0.001	0.036	0.027	0.074	0.329	0.383	0.12	0.026	0.047	-0.006	0.078	-0.017
I have trouble sleeping	0.542	0.53	0.044	0.584	-0.011	-0.031	0.221	0.054	0.379	0.058	0.133	0.214	0.054	0.017	0.034	0.34	0.138	0.174	0.057	-0.078	0.327	0.054	0.094	0.136	0.154	0.065	0.05	0.332	-0.074	0.098	0.033
I stay away from my job even when I'm not sick or not on vacation	0.481	0.184	0.373	0.26	0.224	0.186	0.052	0.274	0.126	0.21	-0.044	-0.05	0.32	0.099	0.257	0.127	-0.011	-0.073	0.343	0.082	0.104	0.255	0.034	-0.038	-0.072	0.334	0.265	0.088	0.093	0.044	0.038
I don't have much energy	0.67	0.733	-0.042	0.69	-0.172	0.131	0.318	-0.144	0.45	0.257	-0.173	0.27	-0.025	0.004	0.326	0.525	-0.113	0.141	-0.013	-0.161	0.486	0.393	0.141	-0.092	0.104	-0.054	0.356	0.487	-0.067	0.14	0.186
I am unhappy, sad, or depressed	0.783	0.814	-0.002	0.847	-0.104	0.01	0.615	0.062	0.218	0.058	-0.028	0.511	0.237	0.009	0.088	0.229	-0.049	0.473	0.239	-0.093	0.235	0.093	0.075	-0.069	0.462	0.235	0.124	0.212	-0.077	0.095	0.072
I am louder than others	0.426	-0.183	0.718	-0.017	0.535	0.26	-0.214	0.567	0.004	0.259	0.207	-0.034	-0.148	0.598	0.131	0.039	0.148	-0.024	-0.095	0.459	0.063	0.039	0.372	0.12	-0.019	-0.032	0.045	0.051	0.321	0.398	-0.28
People think I am disorganized	0.599	0.237	0.455	0.129	0.092	0.658	0.015	0.037	0.088	0.71	0.087	-0.025	-0.007	0.058	0.71	0.083	0.139	-0.02	-0.006	0.153	0.053	0.685	-0.019	0.098	-0.021	0.006	0.697	0.025	0.132	-0.007	-0.051
I feel that I can't succeed	0.658	0.647	0.045	0.608	-0.113	0.191	0.55	0.015	0.029	0.209	0.034	0.428	0.228	-0.066	0.231	0.013	0.006	0.458	0.213	-0.02	0.029	0.203	-0.065	-0.05	0.472	0.235	0.272	-0.017	-0.056	-0.038	-0.02
I tend to lose things	0.607	0.317	0.373	0.26	0.079	0.493	0.024	0.044	0.229	0.567	0.199	0.017	-0.029	0.036	0.535	0.181	0.273	-0.042	-0.021	0.003	0.129	0.557	0.075	0.219	-0.043	0.007	0.59	0.098	-0.055	0.092	-0.045
I have trouble sitting still	0.507	0.149	0.444	0.204	0.25	0.29	-0.037	0.266	0.166	0.325	0.688	0.042	0.036	0.036	0.134	-0.093	0.691	0.088	0.022	0.055	-0.112	0.102	0.044	0.731	0.037	0.036	0.043	-0.058	0.077	0.024	-0.011
I wish I were of the opposite sex	0.548	0.328	0.287	0.444	0.193	0.032	0.184	0.297	0.178	0.059	0.131	0.062	0.419	-0.004	0.079	0.092	0.113	0.119	0.418	0.068	0.097	0.047	-0.077	0.093	0.118	0.424	0.062	0.093	0.073	-0.074	0.008
I keep from getting involved with others	0.527	0.461	0.108	0.558	0.059	-0.069	0.416	0.218	0.071	-0.071	-0.089	0.212	0.533	-0.064	0.02	0.053	-0.027	0.12	0.55	-0.212	0.008	0.081	0.04	0.023	0.08	0.469	0.021	0.04	-0.028	0.017	0.33
I worry a lot	0.69	0.803	-0.102	0.805	-0.177	-0.015	0.68	-0.002	0.118	0.012	0.249	0.696	-0.058	0.048	-0.076	0.084	0.166	0.708	-0.075	-0.049	0.123	-0.111	0.122	0.117	0.713	-0.011	-0.023	0.082	-0.172	0.164	-0.141
I worry about my relations with the opposite sex	0.607	0.46	0.207	0.54	0.1	0.054	0.427	0.256	0.016	0.049	0.069	0.31	0.367	0.049	0.063	-0.024	-0.006	0.399	0.359	0.134	0.02	-0.011	-0.063	-0.045	0.412	0.382	0.04	-0.007	0.097	-0.039	-0.071
I feel restless or fidgety	0.708	0.43	0.365	0.499	0.18	0.216	0.146	0.241	0.297	0.285	0.479	0.184	0.075	0.072	0.157	0.138	0.478	0.194	0.073	0.028	0.123	0.139	0.092	0.498	0.147	0.08	0.095	0.163	0.059	0.083	0.021
I get upset too easily	0.728	0.437	0.381	0.594	0.247	0.044	0.435	0.436	-0.002	0.036	0.055	0.497	0.021	0.469	-0.029	0.083	0.092	0.289	0.091	-0.05	0.037	0.025	0.562	0.084	0.268	0.096	0.032	0.022	-0.073	0.585	0.046
I am too impatient	0.619	0.233	0.483	0.347	0.303	0.208	0.232	0.422	-0.045	0.199	0.143	0.321	-0.059	0.466	0.113	0.004	0.19	0.143	0	0.04	-0.047	0.151	0.516	0.222	0.097	-0.019	0.098	-0.028	0.075	0.525	0.077
I am not good at details	0.487	0.193	0.37	0.126	0.089	0.499	0.077	0.075	0.007	0.521	0.117	0.017	0.094	0.012	0.517	-0.03	0.167	0.011	0.095	0.064	-0.063	0.508	-0.019	0.119	0.017	0.109	0.54	-0.095	0.034	-0.004	-0.03
I am too dependent on others	0.594	0.475	0.173	0.429	-0.027	0.302	0.398	0.057	-0.015	0.316	0.1	0.337	0.108	0.023	0.303	-0.036	0.083	0.366	0.098	0.056	-0.026	0.264	-0.009	0.071	0.359	0.103	0.278	-0.042	0.065	-0.001	-0.007
I drive too fast	0.335	-0.022	0.431	0.031	0.268	0.267	-0.044	0.286	-0.032	0.266	-0.021	-0.003	-0.009	0.325	0.246	0.026	-0.015	-0.038	0.026	0.222	0.018	0.216	0.213	0.032	-0.075	-0.007	0.145	0.045	0.288	0.207	0.044
I tend to be late for appointments	0.387	0.123	0.329	0.064	0.091	0.44	0.004	0.059	0.026	0.469	0.022	0.006	-0.062	0.125	0.465	0.054	0.05	-0.006	-0.052	0.143	0.037	0.445	0.059	0.018	-0.004	-0.039	0.458	0.013	0.111	0.073	-0.063
I have trouble keeping a job	0.591	0.256	0.422	0.37	0.267	0.154	0.167	0.369	0.086	0.161	0.095	0.02	0.474	0.047	0.192	0.018	0.136	-0.01	0.496	0.004	-0.017	0.204	0.027	0.044	0.021	0.531	0.292	-0.071	-0.08	0.055	-0.039
I feel lonely	0.694	0.694	0.035	0.732	-0.062	0.018	0.612	0.119	0.068	0.028	0.04	0.482	0.328	-0.03	0.051	0.04	-0.017	0.52	0.317	-0.014	0.071	0.015	-0.037	-0.033	0.516	0.318	0.046	0.053	0.005	-0.023	0.035
I feel confused or in a fog	0.735	0.646	0.145	0.636	-0.038	0.217	0.349	0.032	0.292	0.296	0.202	0.289	0.128	-0.056	0.273	0.219	0.208	0.294	0.116	-0.044	0.209	0.268	-0.014	0.183	0.282	0.132	0.291	0.195	-0.054	-0.004	0.004
I cry a lot	0.629	0.559	0.117	0.655	0.05	-0.053	0.417	0.2	0.184	-0.023	0.16	0.368	0.225	0.061	-0.056	0.129	0.112	0.379	0.226	0	0.148	-0.079	0.07	0.026	0.41	0.293	0.031	0.093	-0.139	0.108	-0.153
I am mean to others	0.501	0.012	0.587	0.249	0.488	0.004	0.1	0.631	-0.07	-0.032	-0.082	0.085	0.31	0.48	-0.031	0.005	-0.065	-0.041	0.387	0.154	-0.023	-0.021	0.405	-0.07	-0.046	0.376	-0.031	-0.031	0.154	0.418	0.034
I daydream a lot	0.482	0.286	0.257	0.303	0.098	0.224	0.145	0.141	0.113	0.254	0.263	0.097	0.179	-0.033	0.212	0.001	0.247	0.176	0.163	0.088	0.009	0.164	-0.1	0.263	0.153	0.161	0.141	0.029	0.125	-0.11	0.01
I try to get a lot of attention	0.408	-0.138	0.643	-0.023	0.445	0.311	-0.047	0.502	-0.174	0.273	0.239	0.027	0.07	0.402	0.169	-0.212	0.112	0.227	0.079	0.569	-0.123	-0.018	0.019	0.097	0.239	0.137	-0.009	-0.13	0.467	0.034	-0.302
I worry about my future	0.553	0.607	-0.035	0.621	-0.1	-0.003	0.543	0.049	0.052	0.006	0.17	0.499	0.104	0	-0.036	0.01	0.068	0.588	0.083	0.065	0.067	-0.107	-0.039	-0.046	0.635	0.185	0.043	-0.012	-0.126	0.01	-0.259
I break rules at work or elsewhere	0.487	-0.066	0.656	0.071	0.458	0.281	-0.029	0.527	-0.092	0.255	-0.009	-0.088	0.341	0.323	0.267	-0.081	-0.042	-0.015	0.37	0.379	-0.056	0.171	0.058	-0.014	-0.034	0.346	0.122	-0.04	0.429	0.055	-0.003
I don't eat as well as I should	0.475	0.402	0.113	0.395	-0.012	0.157	0.206	0.027	0.185	0.214	-0.112	0.196	-0.023	0.134	0.242	0.257	-0.109	0.15	-0.008	0.053	0.252	0.241	0.125	-0.087	0.125	-0.03	0.206	0.256	0.109	0.125	0.065
I don't get along with other people	0.571	0.244	0.413	0.46	0.342	-0.082	0.269	0.52	0.015	-0.101	-0.057	0.132	0.532	0.219	-0.048	0.021	-0.012	0.014	0.584	-0.042	-0.022	-0.006	0.236	-0.007	0	0.546	-0.023	-0.018	0.031	0.236	0.174
I don't feel guilty after doing something I shouldn't	0.314	-0.041	0.425	0.107	0.348	0.049	-0.035	0.419	0.008	0.032	0.042	-0.1	0.354	0.175	0.04	-0.026	0.039	-0.09	0.382	0.153	-0.031	0.013	0.062	-0.005	-0.072	0.402	0.049	-0.053	0.102	0.077	-0.06
I am jealous of others	0.513	0.45	0.103	0.396	-0.063	0.256	0.566	0.075	-0.263	0.218	-0.053	0.564	-0.041	0.215	0.197	-0.181	-0.156	0.635	-0.049	0.222	-0.117	0.096	0.088	-0.074	0.591	-0.09	0.017	-0.087	0.348	0.074	0.057
I get along badly with my family	0.574	0.336	0.311	0.496	0.233	-0.04	0.343	0.403	0.015	-0.056	-0.025	0.24	0.408	0.19	-0.029	0.021	-0.011	0.155	0.447	-0.024	-0.001	-0.009	0.204	-0.04	0.157	0.443	0.019	-0.023	-0.022	0.221	0.069
I am afraid of certain animals, situations, or places	0.389	0.373	0.042	0.459	0.038	-0.119	0.226	0.133	0.211	-0.082	0.177	0.171	0.223	-0.047	-0.105	0.128	0.153	0.197	0.216	-0.048	0.133	-0.113	-0.023	0.116	0.206	0.25	-0.067	0.119	-0.1	-0.012	-0.047
My relations with the opposite sex are poor	0.604	0.432	0.236	0.567	0.163	-0.045	0.403	0.34	0.05	-0.055	0.062	0.22	0.56	-0.012	-0.008	-0.018	0.025	0.266	0.562	0.026	-0.002	-0.04	-0.068	-0.047	0.293	0.591	0.046	-0.046	-0.034	-0.039	-0.036
I am afraid I might think or do something bad	0.633	0.484	0.21	0.569	0.099	0.052	0.454	0.267	0.012	0.044	0.192	0.355	0.36	0.025	0.021	-0.077	0.127	0.44	0.348	0.089	-0.04	-0.047	-0.052	0.117	0.436	0.362	-0.028	-0.045	0.091	-0.045	-0.025
I feel that I have to be perfect	0.431	0.522	-0.084	0.494	-0.147	0.037	0.58	0.002	-0.121	0.011	0.133	0.603	-0.059	0.079	-0.059	-0.126	0.034	0.668	-0.079	0.063	-0.068	-0.133	0.057	0.11	0.632	-0.099	-0.2	-0.032	0.154	0.043	0.039
I feel that no one loves me	0.736	0.697	0.084	0.819	0.024	-0.123	0.663	0.268	0.052	-0.132	0.061	0.494	0.506	-0.013	-0.102	-0.001	-0.023	0.552	0.501	0.007	0.044	-0.153	-0.047	-0.056	0.564	0.514	-0.098	0.018	-0.002	-0.029	0.003
I feel that others are out to get me	0.706	0.46	0.328	0.648	0.247	-0.082	0.398	0.447	0.106	-0.08	0.186	0.295	0.473	0.125	-0.1	0.017	0.123	0.343	0.482	0.097	0.045	-0.154	0.05	0.094	0.348	0.507	-0.117	0.032	0.065	0.065	-0.043
I feel worthless and inferior	0.774	0.844	-0.05	0.816	-0.182	0.101	0.784	0.026	-0.018	0.104	0.008	0.653	0.254	-0.037	0.126	-0.017	-0.069	0.707	0.232	0.001	0.031	0.072	-0.051	-0.038	0.681	0.208	0.055	0.035	0.096	-0.053	0.1
I get in many fights	0.624	0.096	0.634	0.357	0.514	0	0.072	0.659	0.075	-0.006	0.004	0.074	0.312	0.483	-0.028	0.115	0.011	-0.036	0.386	0.177	0.091	-0.025	0.401	-0.028	-0.028	0.404	-0.001	0.069	0.118	0.424	-0.052
My relations with neighbors are poor	0.508	0.3	0.272	0.438	0.205	-0.034	0.239	0.336	0.095	-0.03	-0.089	0.087	0.461	0.086	0.045	0.103	-0.05	0.014	0.492	-0.049	0.07	0.077	0.1	-0.042	0	0.453	0.057	0.074	0.034	0.095	0.171
I hang around people who get into trouble	0.552	0.027	0.625	0.221	0.474	0.135	-0.068	0.556	0.119	0.144	0.129	-0.138	0.439	0.226	0.138	0.05	0.119	-0.086	0.465	0.255	0.051	0.08	0.043	0.094	-0.083	0.478	0.085	0.047	0.23	0.05	-0.058
I am impulsive or act without thinking	0.685	0.174	0.626	0.301	0.397	0.301	0.063	0.478	0.077	0.315	0.246	0.067	0.209	0.301	0.245	0.014	0.266	0.029	0.248	0.17	-0.014	0.224	0.223	0.246	0.016	0.263	0.222	-0.017	0.142	0.233	-0.042
I would rather be alone than with others	0.519	0.5	0.051	0.575	0.005	-0.067	0.434	0.154	0.094	-0.061	-0.113	0.266	0.428	-0.043	0.023	0.097	-0.049	0.151	0.446	-0.235	0.05	0.093	0.09	0.042	0.083	0.343	-0.016	0.107	0.009	0.055	0.408
I lie or cheat	0.516	0.05	0.56	0.195	0.398	0.189	0.089	0.501	-0.077	0.163	-0.084	0.005	0.386	0.3	0.196	-0.04	-0.115	0.051	0.416	0.305	-0.017	0.119	0.081	-0.104	0.042	0.397	0.092	-0.015	0.344	0.083	0.006
I feel overwhelmed by my responsibilities	0.645	0.631	0.049	0.571	-0.126	0.24	0.513	-0.026	0.045	0.27	0.033	0.523	-0.117	0.131	0.246	0.095	-0.002	0.501	-0.12	0.043	0.114	0.217	0.146	0.033	0.465	-0.135	0.179	0.123	0.104	0.148	0.047
Parts of my body twitch or make nervous movements	0.63	0.464	0.23	0.554	0.124	0.051	0.134	0.188	0.391	0.142	0.274	0.102	0.196	0	0.097	0.279	0.267	0.136	0.19	0.028	0.274	0.078	-0.01	0.301	0.094	0.181	0.023	0.313	0.094	-0.028	0.068
I lack self-confidence	0.696	0.869	-0.179	0.739	-0.341	0.213	0.812	-0.18	-0.065	0.223	-0.063	0.695	0.086	-0.101	0.258	-0.024	-0.07	0.666	0.065	-0.161	-0.019	0.257	0.005	0.009	0.608	-0.006	0.185	0.013	0.042	-0.022	0.26
I am not liked by others	0.663	0.411	0.332	0.581	0.237	-0.034	0.436	0.441	-0.019	-0.054	-0.058	0.254	0.563	0.133	0.016	-0.017	-0.034	0.182	0.597	-0.044	-0.044	0.035	0.141	-0.015	0.16	0.548	0.008	-0.035	0.065	0.135	0.203
I feel dizzy or lightheaded	0.562	0.593	-0.005	0.659	-0.029	-0.103	0.127	0.004	0.569	0.057	0.144	0.12	0.048	-0.042	0.042	0.511	0.126	0.147	0.038	-0.012	0.513	0.038	-0.022	0.13	0.13	0.055	0.023	0.523	-0.01	-0.026	-0.011
I feel too guilty	0.661	0.712	-0.028	0.658	-0.171	0.163	0.633	-0.028	0.004	0.179	0.117	0.628	-0.057	0.071	0.133	0.014	0.037	0.672	-0.079	0.061	0.061	0.07	0.06	0.069	0.641	-0.077	0.051	0.068	0.1	0.064	-0.003
I have trouble planning for the future	0.725	0.552	0.244	0.5	-0.014	0.388	0.376	0.053	0.093	0.428	0.055	0.257	0.216	-0.037	0.451	0.071	0.051	0.306	0.202	0.078	0.076	0.411	-0.1	-0.011	0.318	0.226	0.47	0.032	0.037	-0.074	-0.054
I feel tired without good reason	0.682	0.711	0	0.695	-0.122	0.104	0.281	-0.085	0.474	0.234	-0.086	0.235	0.026	0.002	0.278	0.504	-0.045	0.152	0.034	-0.104	0.475	0.32	0.094	-0.031	0.121	0.009	0.291	0.475	-0.036	0.094	0.132
Aches or pains (not stomach or headaches)	0.517	0.488	0.063	0.584	0.056	-0.127	-0.086	0.051	0.696	0.074	-0.01	-0.071	0.015	0.065	0.096	0.696	-0.028	-0.049	0.023	0.103	0.699	0.087	0.012	-0.016	-0.067	0.03	0.05	0.714	0.114	0.006	-0.021
Headaches	0.435	0.535	-0.094	0.61	-0.054	-0.21	0.034	-0.048	0.646	-0.036	0.009	0.072	-0.079	0.024	-0.033	0.655	-0.008	0.058	-0.075	-0.017	0.655	-0.018	0.061	-0.002	0.045	-0.059	-0.035	0.662	-0.027	0.061	-0.022
Problems with eyes (not if corrected by glasses)	0.39	0.321	0.103	0.446	0.121	-0.169	-0.065	0.147	0.507	-0.043	0.129	-0.1	0.198	-0.028	-0.041	0.431	0.122	-0.067	0.2	0.019	0.426	-0.042	-0.049	0.074	-0.053	0.242	0	0.411	-0.058	-0.038	-0.091
Rashes or other skin problems	0.364	0.34	0.049	0.396	0.028	-0.054	0.014	0.038	0.394	0.061	-0.001	0.015	0.026	0.04	0.074	0.395	-0.003	0.016	0.032	0.037	0.391	0.072	0.025	0.044	-0.018	0.007	0.007	0.424	0.112	0.008	0.076
Stomachaches	0.534	0.576	-0.021	0.682	0.014	-0.224	-0.009	0.025	0.715	0.001	0.073	0.01	0.018	0.011	0.001	0.679	0.033	0.066	0.015	0.08	0.689	-0.019	-0.031	0.01	0.069	0.056	-0.008	0.683	0.022	-0.024	-0.112
Heart Pounding or racing	0.586	0.618	-0.006	0.689	-0.029	-0.112	0.189	0.022	0.529	0.037	0.128	0.184	0.048	-0.009	0.02	0.483	0.08	0.244	0.036	0.05	0.503	-0.012	-0.033	0.099	0.222	0.049	-0.039	0.519	0.067	-0.038	-0.02
Numbness or tingling in body parts	0.545	0.51	0.072	0.614	0.063	-0.134	-0.015	0.083	0.643	0.046	0.062	-0.011	0.065	0.042	0.052	0.613	0.044	0.012	0.071	0.067	0.612	0.044	0.012	0.041	0.001	0.089	0.029	0.618	0.054	0.012	-0.037
I pick my skin or other parts of my body	0.394	0.268	0.169	0.261	0.037	0.196	0.178	0.077	0.048	0.219	0.01	0.174	0.003	0.115	0.212	0.071	-0.003	0.187	0.007	0.107	0.079	0.178	0.058	0.108	0.113	-0.069	0.049	0.147	0.293	0.025	0.187
I fail to finish things I should do	0.665	0.415	0.331	0.291	-0.018	0.603	0.242	-0.022	0.031	0.644	-0.006	0.162	0.043	0.021	0.67	0.056	0.04	0.153	0.041	0.081	0.032	0.653	-0.019	0.044	0.127	0.012	0.627	0.024	0.153	-0.02	0.082
There is very little I enjoy	0.729	0.658	0.123	0.73	0.016	0.019	0.516	0.181	0.159	0.046	0.013	0.337	0.457	-0.064	0.1	0.123	0.041	0.282	0.465	-0.164	0.095	0.134	0.021	0.014	0.273	0.45	0.167	0.075	-0.127	0.034	0.144
My work performance is poor	0.687	0.471	0.292	0.427	0.029	0.407	0.317	0.085	0.065	0.441	-0.058	0.175	0.256	-0.005	0.498	0.085	-0.017	0.156	0.26	0.022	0.06	0.495	-0.029	-0.052	0.156	0.245	0.515	0.03	0.052	-0.015	0.065
I would rather be with older people than with people of my own age	0.482	0.292	0.248	0.453	0.22	-0.112	0.13	0.332	0.247	-0.081	0.165	0.019	0.442	-0.002	-0.076	0.145	0.186	-0.001	0.456	-0.063	0.121	-0.056	0.022	0.144	0.004	0.473	-0.017	0.11	-0.093	0.032	0.023
I have trouble setting priorities	0.669	0.391	0.363	0.254	-0.003	0.651	0.244	-0.008	-0.02	0.682	0.056	0.159	0.064	0.001	0.692	-0.021	0.1	0.166	0.058	0.089	-0.045	0.668	-0.048	0.065	0.162	0.057	0.686	-0.078	0.095	-0.033	0.002
I refuse to talk	0.661	0.462	0.27	0.622	0.193	-0.067	0.382	0.373	0.126	-0.063	0.024	0.18	0.61	-0.005	0.001	0.07	0.08	0.1	0.636	-0.157	0.024	0.05	0.063	0.075	0.085	0.6	0.05	0.026	-0.075	0.061	0.206
I repeat certain acts over and over	0.611	0.303	0.393	0.465	0.29	0.02	0.152	0.409	0.199	0.046	0.248	0.08	0.388	0.099	0.011	0.087	0.239	0.101	0.402	0.069	0.079	-0.012	0.048	0.204	0.102	0.429	0.018	0.071	0.027	0.06	-0.042
I have trouble making or keeping friends	0.662	0.56	0.157	0.652	0.059	0.001	0.578	0.264	-0.04	-0.019	-0.077	0.342	0.591	-0.049	0.081	-0.056	-0.014	0.242	0.609	-0.224	-0.107	0.139	0.062	0.047	0.193	0.516	0.07	-0.072	-0.005	0.035	0.378
I scream or yell a lot	0.58	0.186	0.487	0.398	0.388	-0.009	0.223	0.546	-0.013	-0.027	-0.012	0.307	0.029	0.568	-0.083	0.105	0.031	0.071	0.118	0.02	0.056	-0.022	0.624	-0.05	0.088	0.168	0.058	0	-0.128	0.68	-0.101
I am secretive or keep things to myself	0.569	0.418	0.21	0.571	0.168	-0.111	0.334	0.333	0.142	-0.106	0.066	0.167	0.552	-0.018	-0.068	0.068	0.088	0.136	0.567	-0.105	0.045	-0.047	0.018	0.095	0.118	0.536	-0.057	0.058	-0.027	0.013	0.167
I am self-conscious or easily embarrassed	0.61	0.813	-0.215	0.728	-0.307	0.074	0.787	-0.127	-0.058	0.07	-0.036	0.687	0.101	-0.078	0.091	-0.028	-0.021	0.612	0.087	-0.249	-0.041	0.121	0.092	0.107	0.532	-0.017	-0.006	0.026	0.019	0.052	0.362
I worry about my family	0.536	0.608	-0.056	0.639	-0.097	-0.059	0.502	0.045	0.122	-0.034	0.194	0.513	-0.023	0.07	-0.103	0.099	0.098	0.56	-0.036	0.041	0.146	-0.156	0.073	0.01	0.582	0.057	-0.032	0.09	-0.14	0.124	-0.236
I show off or clown	0.338	-0.245	0.68	-0.105	0.505	0.275	-0.229	0.524	-0.062	0.261	0.152	-0.152	0.074	0.428	0.185	-0.073	0.044	0.033	0.094	0.598	0.004	0.011	0.027	0.084	0.013	0.111	-0.047	0.033	0.579	0.023	-0.193
I am too shy or timid	0.484	0.726	-0.264	0.666	-0.302	-0.029	0.699	-0.138	-0.009	-0.034	-0.06	0.512	0.319	-0.261	0.04	-0.028	0.011	0.411	0.302	-0.412	-0.074	0.12	-0.021	0.137	0.325	0.182	-0.001	-0.003	-0.107	-0.075	0.483
My behavior is irresponsible	0.7	0.225	0.586	0.318	0.341	0.342	0.133	0.427	0.031	0.352	0.026	0.035	0.366	0.218	0.368	0.025	0.004	0.115	0.377	0.309	0.045	0.28	-0.003	0.013	0.097	0.363	0.252	0.049	0.353	-0.002	0
I sleep more than most other people during day and/or night	0.495	0.415	0.122	0.445	0.024	0.083	0.128	0.06	0.321	0.164	-0.155	0.058	0.146	0.058	0.231	0.368	-0.099	-0.035	0.169	-0.057	0.331	0.276	0.105	-0.084	-0.058	0.132	0.243	0.333	0.018	0.102	0.148
I have trouble making decisions	0.625	0.592	0.073	0.451	-0.191	0.438	0.489	-0.135	-0.031	0.464	0.079	0.422	-0.011	-0.069	0.461	-0.035	0.103	0.406	-0.029	-0.066	-0.05	0.456	-0.01	0.115	0.378	-0.051	0.444	-0.055	0.003	-0.01	0.097
I have a speech problem	0.454	0.261	0.25	0.33	0.142	0.1	0.085	0.194	0.2	0.139	0.227	-0.044	0.384	-0.132	0.148	0.065	0.269	-0.031	0.379	-0.072	0.032	0.162	-0.109	0.226	-0.024	0.393	0.2	0.019	-0.091	-0.106	0.023
My behavior is very changeable	0.504	0.161	0.426	0.304	0.312	0.082	0.09	0.409	0.087	0.086	0.136	0.051	0.296	0.198	0.058	0.035	0.148	0.021	0.326	0.087	0.017	0.05	0.148	0.147	0.007	0.323	0.037	0.024	0.098	0.151	0.029
I steal	0.496	-0.023	0.613	0.129	0.442	0.215	0.024	0.533	-0.091	0.187	-0.137	-0.075	0.451	0.284	0.234	-0.044	-0.161	0	0.467	0.346	-0.013	0.143	0.023	-0.092	-0.036	0.407	0.058	0.023	0.469	0.005	0.103
I am easily bored	0.541	0.175	0.454	0.325	0.332	0.093	0.062	0.425	0.138	0.105	0.344	0.037	0.316	0.127	0.026	-0.006	0.372	0.005	0.339	0.013	-0.04	0.032	0.131	0.388	-0.028	0.329	-0.006	-0.007	0.054	0.122	0.076
I am stubborn, sullen, or irritable	0.646	0.362	0.368	0.527	0.262	0.004	0.328	0.426	0.055	0.004	-0.024	0.353	0.114	0.418	-0.025	0.137	0.022	0.152	0.182	-0.043	0.091	0.033	0.495	0.08	0.096	0.131	-0.047	0.124	0.06	0.499	0.197
I rush into things without considering the risks	0.585	0.059	0.636	0.154	0.393	0.369	-0.046	0.432	0.052	0.382	0.226	-0.055	0.209	0.248	0.326	-0.017	0.233	-0.031	0.234	0.251	-0.029	0.275	0.102	0.184	-0.023	0.271	0.303	-0.051	0.175	0.12	-0.131
I drink too much alcohol or get drunk	0.296	-0.023	0.382	0.029	0.242	0.227	0	0.275	-0.078	0.212	-0.056	-0.018	0.133	0.226	0.221	-0.04	-0.097	0.062	0.142	0.308	-0.008	0.135	0.013	-0.039	0.029	0.105	0.062	0.023	0.392	0.001	0.028
I do things that may cause me trouble with the law	0.567	-0.05	0.726	0.149	0.542	0.208	-0.059	0.634	-0.004	0.189	0.004	-0.162	0.521	0.289	0.217	-0.024	-0.02	-0.072	0.544	0.369	-0.003	0.119	0.017	0.003	-0.089	0.518	0.073	0.016	0.42	0.014	0.016
I talk too much	0.393	-0.107	0.595	-0.009	0.404	0.308	-0.183	0.406	0.031	0.325	0.284	0.006	-0.257	0.487	0.187	0.036	0.197	0.093	-0.237	0.492	0.086	0.062	0.235	0.167	0.101	-0.157	0.077	0.073	0.335	0.259	-0.347
I tease others a lot	0.398	-0.158	0.651	-0.035	0.459	0.299	-0.085	0.507	-0.144	0.269	0.017	0.007	-0.012	0.53	0.212	-0.068	-0.05	0.059	0.033	0.474	-0.027	0.097	0.25	0.024	0.011	0.005	0	0.014	0.53	0.247	-0.039
I have a hot temper	0.613	0.136	0.584	0.378	0.471	0.003	0.19	0.639	-0.032	-0.023	-0.004	0.281	0.054	0.641	-0.087	0.089	0.051	0.022	0.156	0.043	0.031	-0.02	0.685	0.048	0.002	0.156	-0.033	0.024	0.017	0.705	0.039
I think about sex too much	0.473	0.011	0.555	0.185	0.429	0.113	-0.001	0.523	0.013	0.098	0.108	-0.068	0.407	0.234	0.089	-0.043	0.044	0.055	0.423	0.348	-0.002	-0.02	-0.023	0.052	0.047	0.426	-0.041	0.01	0.354	-0.022	-0.064
I dislike staying in one place for very long	0.436	0.123	0.388	0.251	0.29	0.072	-0.021	0.351	0.179	0.097	0.413	-0.036	0.266	0.047	0.003	0.005	0.43	-0.028	0.274	0.017	-0.02	-0.001	0.045	0.399	-0.033	0.306	0.02	-0.014	-0.034	0.05	-0.049
Composite (Anxious)	0.719	0.799	-0.061	0.756	-0.19	0.116	0.648	-0.045	0.108	0.153	0.193	0.648	-0.069	0.035	0.092	0.089	0.144	0.646	-0.085	-0.053	0.111	0.065	0.107	0.198	0.602	-0.1	0.016	0.137	0.026	0.101	0.074
Composite (Clumsiness)	0.551	0.382	0.229	0.39	0.062	0.228	0.085	0.071	0.298	0.313	0.166	0.073	0.041	0.025	0.289	0.247	0.189	0.068	0.04	0.03	0.228	0.285	0.027	0.223	0.026	0.02	0.232	0.256	0.1	0.012	0.076
Composite (Hallucinations)	0.623	0.327	0.378	0.555	0.333	-0.149	0.068	0.46	0.382	-0.092	0.235	-0.046	0.528	0.036	-0.096	0.247	0.242	-0.038	0.547	0.005	0.228	-0.092	0.012	0.184	-0.025	0.582	-0.04	0.213	-0.059	0.024	-0.038
Composite (Money management)	0.598	0.323	0.356	0.348	0.149	0.297	0.148	0.195	0.137	0.336	0.024	0.075	0.202	0.101	0.353	0.134	0.028	0.088	0.212	0.137	0.13	0.323	0.014	-0.058	0.112	0.255	0.401	0.077	0.04	0.049	-0.121
Composite (Mood swings)	0.78	0.506	0.366	0.678	0.248	-0.002	0.321	0.41	0.242	0.036	0.155	0.287	0.286	0.232	-0.003	0.204	0.173	0.19	0.328	-0.027	0.175	0.022	0.27	0.132	0.186	0.354	0.063	0.153	-0.082	0.295	-0.005
Composite (Nausea)	0.578	0.594	0.013	0.714	0.042	-0.225	-0.029	0.061	0.76	0.006	0.064	-0.034	0.094	-0.003	0.021	0.715	0.03	0.024	0.092	0.082	0.721	0.002	-0.054	0.01	0.026	0.127	0.007	0.718	0.039	-0.051	-0.088
Composite (Oddness)	0.601	0.195	0.504	0.346	0.355	0.136	0.072	0.452	0.136	0.152	0.171	-0.018	0.424	0.14	0.143	0.048	0.147	0.059	0.438	0.215	0.058	0.077	-0.023	0.191	0.023	0.411	0.011	0.098	0.304	-0.043	0.069
Composite (Attacks/threatens)	0.698	0.118	0.694	0.416	0.572	-0.032	0.016	0.722	0.184	-0.018	0.098	0.002	0.401	0.45	-0.051	0.169	0.094	-0.063	0.468	0.212	0.151	-0.066	0.335	0.065	-0.062	0.489	-0.056	0.142	0.16	0.352	-0.055
Composite (Suicidality)	0.679	0.572	0.164	0.654	0.06	0.023	0.486	0.231	0.086	0.031	0.008	0.335	0.433	0.001	0.073	0.056	-0.06	0.42	0.421	0.096	0.1	0.006	-0.096	-0.047	0.407	0.405	-0.002	0.103	0.159	-0.095	0.058
Composite (Destroys)	0.594	0.101	0.593	0.355	0.484	-0.02	0.064	0.626	0.097	-0.026	0.162	0.007	0.469	0.283	-0.054	0.022	0.175	-0.042	0.519	0.107	-0.005	-0.056	0.213	0.135	-0.033	0.538	-0.026	-0.019	0.062	0.226	-0.027
Notes: ASR=Adult Self-Repot. Bold indicates primary loadings (≥.35) with at least .10 difference from the second largest loading. Factor loadings for the 5-factor solution are presented in the main text.
