# Supplementary material for: Delineating and validating higher-order dimensions of psychopathology in the Adolescent Brain Cognitive Development (ABCD) study
Source: Transl Psychiatry. 2019 Oct 17;9:261. doi: 10.1038/s41398-019-0593-4 (PMC6797772; doi:10.1038/s41398-019-0593-4)
Supplement: Supplementary file 6 — Supplementary Table 4 [file 41398_2019_593_MOESM6_ESM.xlsx]

## Sheet: Sheet1
Supplementary Table 4. Zero-order correlations between validator variables and CBCL factors in the factors solutions from 1 to 5 factors.
		Developmental delays	Family conflict	Number of friends	School connectedness	School grades	Crystallized intelligence	Fluid intelligence	Medical history	Mental health services	Medication use
1-factor	p-factor	0.08****	0.15****	-0.03**	-0.15****	0.26****	-0.08****	-0.13****	0.21****	0.53****	0.22****
2-factor	Broad internalizing	0.07****	0.09****	-0.06****	-0.12****	0.16****	0	-0.07****	0.23****	0.47****	0.22****
	Broad externalizing	0.07****	0.19****	0	-0.16****	0.31****	-0.13****	-0.17****	0.15****	0.47****	0.17****
3-factor	Broad internalizing	0.06****	0.09****	-0.05****	-0.11****	0.13****	0.01	-0.05****	0.23****	0.47****	0.22****
	Externalizing	0.03**	0.18****	0.03**	-0.14****	0.24****	-0.12****	-0.13****	0.13****	0.42****	0.15****
	Neurodevelopmental	0.13****	0.13****	-0.06****	-0.15****	0.35****	-0.13****	-0.2****	0.16****	0.41****	0.18****
4-factor	Externalizing	0.04***	0.18****	0.02	-0.14****	0.24****	-0.11****	-0.13****	0.13****	0.44****	0.15****
	Broad internalizing	0.08****	0.09****	-0.09****	-0.11****	0.14****	0	-0.06****	0.19****	0.44****	0.18****
	Neurodevelopmental	0.12****	0.14****	-0.03***	-0.16****	0.37****	-0.15****	-0.21****	0.17****	0.41****	0.19****
	Somatoform	-0.03**	0.01	0.04****	-0.03**	-0.01	0.08****	0.04***	0.26****	0.28****	0.22****
5-factor	Externalizing	0.06****	0.19****	0	-0.15****	0.27****	-0.12****	-0.15****	0.15****	0.46****	0.16****
	Internalazing	0.03***	0.02*	-0.06****	-0.06****	0	0.09****	0.03**	0.19****	0.39****	0.17****
	Neurodevelopmental	0.10****	0.13****	-0.02	-0.15****	0.33****	-0.11****	-0.18****	0.2****	0.44****	0.22****
	Somatoform	0	0.06****	0.01	-0.07****	0.05****	0.03***	0	0.26****	0.31****	0.22****
	Detachment	0.14****	0.12****	-0.13****	-0.13****	0.25****	-0.11****	-0.14****	0.09****	0.28****	0.09****
Notes: *p<.05, **p<.01, ***p<.001, ****p<.0001 (two tailed), CBCL=Child Behavior Checklist.
